# Supplementary material for: Soil and Water Warming Accelerates Phenology and Down-Regulation of Leaf Photosynthesis of Rice Plants Grown Under Free-Air CO2 Enrichment (FACE)
Source: Plant Cell Physiol. 2014 Jan 30;55(2):370–80. doi: 10.1093/pcp/pcu005 (PMC3913447; doi:10.1093/pcp/pcu005)
Supplement: Supplementary Data [file supp_pcu005_pcp-2013-e-00431-File009.xlsx]

## Sheet: Sheet6
Table S1. Weather conditions and water temperatures of elevated and normal temperature plots (ET and NT, respectively) in the 2007 and 2008 growing seasons.
	Year	Month	Solar radiation	Air temperature (ºC)			Water temperature (ºC)		Precipitation
			(MJ/m2)	mean	max	min	NT	ET	(mm)
	2007	May(23-)	16.2845	14.2127	19.97	9.11721	19.0454	20.7314	71.5
		Jun	18.8104	19.2356	25.0492	13.8953	24.2808	26.1001	128
		Jul	15.234	19.5307	24.0136	15.0868	22.7095	24.6499	130.5
		Aug	14.3665	22.5138	27.9027	18.3039	23.7936	25.8129	203.1
		Sep(-25)	10.3219	20.3664	25.5241	16.6901	22.2904	24.2837	387.4
		Growing season	14.9725	19.9803	25.2279	15.4863	23.2063	25.1271	920.5
	2008	May(22-)	16.4109	13.9501	18.8808	9.48084	17.5932	19.9318	32
		Jun	19.3563	17.4115	22.9054	12.4316	22.53	24.9388	58.8
		Jul	15.7622	22.0964	26.8091	18.3488	24.6967	27.4409	151.7
		Aug	13.4135	21.2856	26.2752	17.1401	22.1994	24.9238	294.1
		Sep(-29)	12.5483	18.1275	24.9622	13.4739	21.7562	23.8809	84.4
		Growing season	15.3675	19.3312	24.7747	14.9515	22.5952	25.1449	621
The numbers in the brackets followed by May and September are the day of month for transpant and harvest for the major varieties. Summary weather data are only for that period. Water temperatures were just for the flooded period.
